# Supplementary material for: Evaluation of Brace Treatment Using the Soft Brace Spinaposture: A Four-Years Follow-Up
Source: J Clin Med. 2022 Jan 5;11(1):264. doi: 10.3390/jcm11010264 (PMC8745903; doi:10.3390/jcm11010264)
Supplement: Supplementary file 1 [file jcm-11-00264-s001.zip]

Archive with 1 entries (1 files):
- jcm-1507568-SI.pdf
